# Supplementary material for: Comparative genome sequencing reveals chemotype-specific gene clusters in the toxigenic black mold Stachybotrys
Source: BMC Genomics. 2014 Jul 12;15(1):590. doi: 10.1186/1471-2164-15-590 (PMC4117958; doi:10.1186/1471-2164-15-590)
Supplement: Supplementary file 1 — Additional file 1: Domains enriched in the Stachybotrys proteome. Lists of Stachybotrys protein domains that are significantly enriched (corrected p-value <0.001) in comparison to control sets, by Fisher’s exact test. Sheet 1 lists domains that are enriched in proteins exclusive to Stachybotrys, relative to all Stachybotrys domains. Sheet 2 lists domains that are overrepresented in the entire set of Stachybotrys proteins, relative to the entire set of Fusarium proteins. A positive log2 odds ratio indicates that the domain is overrepresented in the test group relative to the control; conversely, a negative odds ratio indicates underrepresentation. The P-values shown were corrected for multiple testing with the Bonferroni method. (XLSX 13 KB) [file 12864_2013_6290_MOESM1_ESM.xlsx]

## Sheet: Sheet1
CDD domain name	# domains in Stachybotrys-exclusive groups	# other domains in Stachybotrys-exclusive groups	# domains in Stachybotrys proteomes	# other domains in Stachybotrys proteomes	log2 odds ratio	p (corrected)
Mito_carr	0	4038	385	43133	-Inf	8.32028e-12
WD40	7	4031	381	43137	-2.34655	0.000163451
RRM	8	4030	413	43105	-2.27097	7.48838e-05
GAL4	150	3888	919	42599	0.838593	4.64354e-06
SDR_c	140	3898	483	43035	1.67805	3.33355e-23
BRLZ	33	4005	108	43410	1.7276	0.000287634
SANT	31	4007	97	43421	1.79202	0.000308598
CypX	158	3880	478	43040	1.87437	7.63311e-32
ANK	242	3796	717	42801	1.92794	1.33583e-51
Abhydrolase_5	28	4010	75	43443	2.01607	9.07373e-05
HET	173	3865	386	43132	2.3223	2.39053e-49
Inhibitor_I9	22	4016	46	43472	2.37203	9.21587e-05
Peptidases_S8_PCSK9_ProteinaseK_like	22	4016	46	43472	2.37203	9.21587e-05
FAD_binding_4	45	3993	94	43424	2.38012	5.01661e-12
fCBD	66	3972	136	43382	2.40607	7.1029e-19
Amb_all	27	4011	55	43463	2.41126	1.53553e-06
Ank_2	32	4006	64	43454	2.43906	2.56973e-08
GlcD	85	3953	163	43355	2.51594	1.29283e-26
Acetyltransf_7	17	4021	30	43488	2.61541	0.000576192
CFEM	34	4004	57	43461	2.69451	1.24775e-10
MPP_Dcr2	24	4014	40	43478	2.69993	6.70135e-07
Glyco_hydro_61	108	3930	148	43370	3.0094	1.87001e-44
DUF3632	15	4023	19	43499	3.09347	0.000136997
Glyco_hydro_6	16	4022	20	43498	3.1129	4.17561e-05
Methyltransf_18	14	4024	17	43501	3.1541	0.00027439
M28	16	4022	16	43502	3.43496	4.77756e-06

## Sheet: Sheet2
CDD domain name	# domains in Stachybotrys proteomes	# other domains in Stachybotrys proteomes	# domains in Fusarium proteomes	# other domains in Fusarium proteomes	log2 odds ratio	p (corrected)
nitrilases_CHs	0	43518	23	36381	-Inf	8.00347e-05
Helitron_like_N	0	43518	23	36381	-Inf	8.00347e-05
Dimer_Tnp_hAT	32	43486	81	36323	-1.5995	0.000127103
AA_permease_2	50	43468	103	36301	-1.30258	0.000468926
MFS	1552	41966	1990	34414	-0.644836	1.27248e-34
PKS	152	43366	46	36358	1.47001	5.68228e-07
PKS_AT	149	43369	43	36361	1.53855	1.75243e-07
fCBD	136	43382	35	36369	1.70372	4.97073e-08
Glyco_hydro_61	148	43370	33	36371	1.91109	9.05456e-11
