# Supplementary material for: Comparative genome sequencing reveals chemotype-specific gene clusters in the toxigenic black mold Stachybotrys
Source: BMC Genomics. 2014 Jul 12;15(1):590. doi: 10.1186/1471-2164-15-590 (PMC4117958; doi:10.1186/1471-2164-15-590)
Supplement: Supplementary file 2 — Additional file 2: Putative polyketide synthases of Stachybotrys. Sheet 1 provides the total counts of putative PKSs found in sequenced fungal genomes. The counts include hybrid NRPS/PKSs. Counts were computed for Stachybotrys, Fusarium spp., and A. nidulans; others are reprinted from Table eight of [46]. Sheets 2–5 list the putative PKSs and NRPS/PKSs of Stachybotrys strains 40285, 40288, 40293, and 7711, including transcript ID, length, and predicted domain architecture, respectively. Sheet 6 shows the number of PKSs, NRPS, and terpene cyclases in each strain. (XLSX 15 KB) [file 12864_2013_6290_MOESM2_ESM.xlsx]

## Sheet: PKS counts
organism	PKSs
Stachybotrys chartarum 40293	37
Stachybotrys chartarum 7711	36
Stachybotrys chartarum 40288	35
Aspergillus oryzae	30
Stachybotrys chlorohalonata 40285	28
Aspergillus nidulans	28
Magnaporthe oryzae	28
Cochliobolus heterostrophus	25
Trichoderma virens	22
Trichoderma atroviridae	19
Botryotinia fuckeliana	19
Fusarium graminearum	15
Aspergillus fumigatus	14
Fusarium oxysporum	13
Fusarium solani	13
Trichoderma reesei	13
Fusarium verticillioides	11
Neurospora crassa	7
Saccharomyces cerevisiae	0

## Sheet: S40285
tx_id	aa	cdds
S40285_01829T0	2591	PKS, PKS_AT, PP-binding, AdoMet_MTases, NAD_binding_4
S40285_01830T0	4052	PKS, PKS_AT, PKS_DH, AdoMet_MTases, KR_FAS_SDR_x, PKS_PP, EntF, PP-binding, NAD_binding_4
S40285_03331T0	2391	PKS, PKS_AT, PKS_DH, enoyl_red, KR_FAS_SDR_x, PKS_PP
S40285_03977T0	2505	PKS, PKS_AT, PKS_DH, Methyltransf_12, enoyl_red, KR_FAS_SDR_x, PKS_PP
S40285_05353T0	2465	PKS, PKS_AT, PKS_DH, AdoMet_MTases, enoyl_red, KR_2_FAS_SDR_x, PKS_PP
S40285_05543T0	2356	PKS, PKS_KS, PKS_AT, PKS_DH, enoyl_red, KR_FAS_SDR_x, PKS_PP
S40285_05751T0	2393	PKS, PKS_AT, PKS_DH, enoyl_red, KR_2_FAS_SDR_x, PKS_PP
S40285_05800T0	2540	PKS, PKS_AT, PKS_DH, AdoMet_MTases, enoyl_red, KR_2_FAS_SDR_x, PKS_PP
S40285_06108T0	3969	PKS, PKS_AT, PKS_DH, AdoMet_MTases, KR_2_FAS_SDR_x, PKS_PP, HxxPF_rpt, AA-adenyl-dom, PP-binding, NAD_binding_4
S40285_06294T0	2426	PKS, PKS_AT, PKS_DH, enoyl_red, KR_FAS_SDR_x, PP-binding
S40285_06876T0	1777	PKS, PKS_AT, KR_FAS_SDR_x, PKS_PP
S40285_07278T0	2587	PKS, PKS_AT, PKS_DH, PP-binding, PP-binding, Methyltransf_12, Aes, COG1073
S40285_07369T0	2675	PKS, PKS_AT, PKS_DH, AdoMet_MTases, enoyl_red, KR_2_FAS_SDR_x, PKS_PP
S40285_07612T0	2234	PKS, PKS_AT, PP-binding, PKS_PP, Aes
S40285_07707T0	2354	PKS, PKS_AT, PKS_DH, Methyltransf_12, enoyl_red, KR_FAS_SDR_x, PKS_PP
S40285_07959T0	2165	PKS, PKS_AT, PP-binding, PP-binding
S40285_07976T0	2459	PKS, PKS_AT, PKS_DH, enoyl_red, KR_2_FAS_SDR_x, PKS_PP
S40285_08325T0	2510	AA-adenyl-dom, PP-binding, PKS, PKS_AT, KR_3_FAS_SDR_x, PKS_PP, NAD_binding_4
S40285_08417T0	2612	PKS, PKS_AT, PP-binding, AdoMet_MTases, WcaG
S40285_08438T0	2488	PKS, PKS_AT, PKS_DH, Methyltransf_12, enoyl_red, KR_2_FAS_SDR_x, PKS_PP
S40285_08484T0	3185	PKS, PKS_AT, PKS_DH, AdoMet_MTases, enoyl_red, KR_2_SDR_x, PKS_PP
S40285_08548T0	2462	PKS, PKS_AT, PKS_DH, Methyltransf_23, enoyl_red, KR_2_FAS_SDR_x, PKS_PP
S40285_08572T0	2620	PKS, PKS_AT, PKS_DH, Methyltransf_12, enoyl_red, KR_2_FAS_SDR_x, PKS_PP
S40285_08645T0	2369	ketoacyl-synt, PKS, PKS_AT, PKS_DH, Methyltransf_12, enoyl_red, KR_2_FAS_SDR_x, PKS_PP
S40285_08766T0	2306	PKS, PKS_AT, PKS_DH, enoyl_red, KR_2_FAS_SDR_x, PKS_PP
S40285_08797T0	2175	PKS, PKS_AT, PP-binding, WcaG
S40285_08904T0	2250	PKS, PKS_AT, PKS_DH, enoyl_red, KR_FAS_SDR_x, PKS_PP
S40285_08959T0	1801	PKS, PKS_AT, KR_FAS_SDR_x, PKS_PP

## Sheet: S40288
tx_id	aa	cdds
S40288_00018T0	3185	PKS, PKS_AT, PKS_DH, AdoMet_MTases, enoyl_red, KR_2_SDR_x, PKS_PP
S40288_00034T0	2429	PKS, PKS_AT, PKS_DH, enoyl_red, KR_2_SDR_x, PKS_PP
S40288_00035T0	2328	PKS, PKS_AT, PP-binding, PP-binding, WcaG
S40288_00323T0	1801	PKS, PKS_AT, KR_FAS_SDR_x, PKS_PP
S40288_00832T0	2141	PKS, PKS_AT, PP-binding, PP-binding, Abhydrolase_6
S40288_00919T0	4052	PKS, PKS_AT, PKS_DH, AdoMet_MTases, KR_FAS_SDR_x, PKS_PP, EntF, PP-binding, NAD_binding_4
S40288_00920T0	2592	PKS, PKS_AT, PP-binding, AdoMet_MTases, NAD_binding_4
S40288_02574T0	2516	PKS, PKS_AT, PKS_DH, Methyltransf_12, enoyl_red, KR_FAS_SDR_x, PKS_PP
S40288_02717T0	2465	PKS, PKS_AT, PKS_DH, AdoMet_MTases, enoyl_red, KR_2_FAS_SDR_x, PKS_PP
S40288_03178T0	2368	PKS, PKS_AT, PKS_DH, enoyl_red, KR_FAS_SDR_x, PKS_PP
S40288_03259T0	2405	PKS, PKS_AT, PKS_DH, enoyl_red, KR_2_SDR_x, PKS_PP
S40288_03374T0	2541	PKS, PKS_AT, PKS_DH, AdoMet_MTases, enoyl_red, KR_FAS_SDR_x, PKS_PP
S40288_04287T0	2426	PKS, PKS_AT, PKS_DH, enoyl_red, KR_FAS_SDR_x, PP-binding
S40288_04489T0	2546	PKS, PKS_AT, PKS_DH, Methyltransf_23, enoyl_red, KR_2_FAS_SDR_x, PKS_PP
S40288_04517T0	1849	PKS, PKS_AT, PP-binding
S40288_05348T0	2306	PKS, PKS_AT, PKS_DH, enoyl_red, KR_2_FAS_SDR_x, PKS_PP
S40288_05363T0	2511	AA-adenyl-dom, PP-binding, PKS, PKS_AT, KR_3_FAS_SDR_x, PKS_PP, NAD_binding_4
S40288_05527T0	2354	PKS, PKS_AT, PKS_DH, Methyltransf_12, enoyl_red, KR_FAS_SDR_x, PKS_PP
S40288_07071T0	2393	PKS, PKS_AT, PKS_DH, enoyl_red, KR_2_FAS_SDR_x, PKS_PP
S40288_07162T0	2595	PKS, PKS_AT, PP-binding, AdoMet_MTases, WcaG
S40288_07226T0	3969	PKS, PKS_AT, PKS_DH, AdoMet_MTases, KR_2_FAS_SDR_x, PKS_PP, HxxPF_rpt, AA-adenyl-dom, PP-binding, NAD_binding_4
S40288_07289T0	2235	PKS, PKS_AT, PP-binding, PKS_PP, Aes
S40288_07384T0	2581	PKS, PKS_AT, PKS_DH, AdoMet_MTases, enoyl_red, KR_FAS_SDR_x, PKS_PP
S40288_07575T0	2244	PKS, PKS_AT, PKS_DH, enoyl_red, KR_FAS_SDR_x, PKS_PP
S40288_07716T0	2540	PKS, PKS_AT, PKS_DH, AdoMet_MTases, enoyl_red, KR_2_FAS_SDR_x, PKS_PP
S40288_08039T0	2351	PKS, PKS_AT, PKS_DH, enoyl_red, KR_2_FAS_SDR_x, PP-binding
S40288_08267T0	2439	PKS, PKS_AT, PKS_DH, enoyl_red, KR_FAS_SDR_x, PKS_PP
S40288_08480T0	2504	PKS, PKS_AT, PKS_DH, PP-binding, AdoMet_MTases, Aes
S40288_08835T0	3010	PKS, PKS_AT, PKS_DH, AdoMet_MTases, KR_FAS_SDR_x, PKS_PP, NAD_binding_4
S40288_08906T0	2586	PKS, PKS_AT, PP-binding, PP-binding, AdoMet_MTases, Aes, Abhydrolase_5
S40288_09083T0	2450	PKS, PKS_AT, PKS_DH, enoyl_red, KR_FAS_SDR_x, PKS_PP
S40288_09139T0	2190	PKS, PKS_AT, PP-binding, WcaG
S40288_09218T0	2511	PKS, PKS_AT, PKS_DH, AdoMet_MTases, enoyl_red, KR_2_FAS_SDR_x, PKS_PP
S40288_09473T0	3227	PKS, PKS_AT, PKS_DH, Methyltransf_23, enoyl_red, KR_2_SDR_x, PKS_PP
S40288_10229T0	1802	PKS, PKS_AT, PP-binding

## Sheet: S40293
tx_id	aa	cdds
S40293_00022T0	2384	PKS, PKS_AT, PKS_DH, enoyl_red, KR_2_FAS_SDR_x, PKS_PP
S40293_00038T0	2511	AA-adenyl-dom, PP-binding, PKS, PKS_AT, KR_3_FAS_SDR_x, PKS_PP, NAD_binding_4
S40293_00092T0	2426	PKS, PKS_AT, PKS_DH, enoyl_red, KR_FAS_SDR_x, PP-binding
S40293_00630T0	2586	PKS, PKS_AT, PP-binding, PP-binding, AdoMet_MTases, Aes, Abhydrolase_5
S40293_00653T0	2547	PKS, PKS_AT, PKS_DH, Methyltransf_12, enoyl_red, KR_2_FAS_SDR_x, PKS_PP
S40293_01151T0	2541	PKS, PKS_AT, PKS_DH, AdoMet_MTases, enoyl_red, KR_FAS_SDR_x, PKS_PP
S40293_01210T0	2465	PKS, PKS_AT, PKS_DH, AdoMet_MTases, enoyl_red, KR_2_FAS_SDR_x, PKS_PP
S40293_01625T0	2405	PKS, PKS_AT, PKS_DH, enoyl_red, KR_2_SDR_x, PKS_PP
S40293_01690T0	2540	PKS, PKS_AT, PKS_DH, AdoMet_MTases, enoyl_red, KR_2_FAS_SDR_x, PKS_PP
S40293_02161T0	2592	PKS, PKS_AT, PP-binding, AdoMet_MTases, NAD_binding_4
S40293_02162T0	4052	PKS, PKS_AT, PKS_DH, AdoMet_MTases, KR_FAS_SDR_x, PKS_PP, EntF, PP-binding, NAD_binding_4
S40293_02250T0	3969	PKS, PKS_AT, PKS_DH, AdoMet_MTases, KR_2_FAS_SDR_x, PKS_PP, HxxPF_rpt, AA-adenyl-dom, PP-binding, NAD_binding_4
S40293_02852T0	2497	PKS, PKS_AT, PKS_DH, Methyltransf_12, enoyl_red, KR_FAS_SDR_x, PKS_PP
S40293_03578T0	2393	PKS, PKS_AT, PKS_DH, enoyl_red, KR_2_FAS_SDR_x, PP-binding
S40293_03763T0	3227	PKS, PKS_AT, PKS_DH, Methyltransf_23, enoyl_red, KR_2_SDR_x, PKS_PP
S40293_03899T0	2232	PKS, PKS_AT, PP-binding, PKS_PP, Aes
S40293_03966T0	2673	PKS, PKS_AT, PKS_DH, AdoMet_MTases, enoyl_red, KR_FAS_SDR_x, PKS_PP
S40293_04550T0	2292	PKS, PKS_KS, PKS_AT, PKS_DH, enoyl_red, KR_FAS_SDR_x, PKS_PP
S40293_05112T0	2508	PKS, PKS_AT, PKS_DH, AdoMet_MTases, enoyl_red, KR_2_FAS_SDR_x, PKS_PP
S40293_05962T0	2348	PKS, PKS_AT, PP-binding, PP-binding, WcaG
S40293_05963T0	2459	PKS, PKS_AT, PKS_DH, enoyl_red, KR_2_SDR_x, PKS_PP
S40293_05979T0	3185	PKS, PKS_AT, PKS_DH, AdoMet_MTases, enoyl_red, KR_2_SDR_x, PKS_PP
S40293_06243T0	3179	PKS, PKS_AT, PKS_DH, AdoMet_MTases, KR_FAS_SDR_x, PKS_PP, NAD_binding_4
S40293_06867T0	4150	PKS, PKS_AT, PKS_DH, AdoMet_MTases, KR_2_FAS_SDR_x, PKS_PP, HxxPF_rpt, AMP-binding, PP-binding, NAD_binding_4
S40293_07064T0	2150	PKS, PKS_AT, PP-binding, WcaG
S40293_07096T0	2393	PKS, PKS_AT, PKS_DH, enoyl_red, KR_2_FAS_SDR_x, PKS_PP
S40293_07250T0	2595	PKS, PKS_AT, PP-binding, AdoMet_MTases, NAD_binding_4
S40293_07813T0	1832	PKS, PKS_AT, PP-binding
S40293_08010T0	2060	PKS, PKS_AT, PKS_DH, MDR, KR_2_SDR_x, PKS_PP
S40293_08749T0	2141	PKS, PKS_AT, PP-binding, PP-binding, Abhydrolase_6
S40293_08930T0	2508	PKS, PKS_AT, PKS_DH, PP-binding, AdoMet_MTases, Aes
S40293_09259T0	1801	PKS, PKS_AT, KR_FAS_SDR_x, PKS_PP
S40293_09304T0	2602	PKS, PKS_AT, PP-binding, AdoMet_MTases, NAD_binding_4
S40293_09642T0	2393	PKS, PKS_AT, PKS_DH, Methyltransf_12, enoyl_red, KR_FAS_SDR_x, PKS_PP
S40293_09818T0	2383	PKS, PKS_AT, PKS_DH, Methyltransf_23, enoyl_red, KR_FAS_SDR_x, PKS_PP
S40293_10148T0	2450	PKS, PKS_AT, PKS_DH, enoyl_red, KR_FAS_SDR_x, PKS_PP
S40293_10208T0	1802	PKS, PKS_AT, PP-binding

## Sheet: S7711
tx_id	aa	cdds
S7711_00234T0	2558	PKS, PKS_AT, PP-binding, PP-binding, AdoMet_MTases, Aes
S7711_00257T0	2547	PKS, PKS_AT, PKS_DH, Methyltransf_12, enoyl_red, KR_2_FAS_SDR_x, PKS_PP
S7711_00286T0	1832	PKS, PKS_AT, PP-binding
S7711_00631T0	2368	PKS, PKS_AT, PKS_DH, enoyl_red, KR_FAS_SDR_x, PKS_PP
S7711_00732T0	2497	PKS, PKS_AT, PKS_DH, Methyltransf_12, enoyl_red, KR_FAS_SDR_x, PKS_PP
S7711_01577T0	2393	PKS, PKS_AT, PKS_DH, enoyl_red, KR_2_FAS_SDR_x, PKS_PP
S7711_01662T0	2540	PKS, PKS_AT, PKS_DH, AdoMet_MTases, enoyl_red, KR_2_FAS_SDR_x, PKS_PP
S7711_01764T0	1801	PKS, PKS_AT, KR_FAS_SDR_x, PKS_PP
S7711_01841T0	2592	PKS, PKS_AT, PP-binding, AdoMet_MTases, NAD_binding_4
S7711_01842T0	4052	PKS, PKS_AT, PKS_DH, AdoMet_MTases, KR_FAS_SDR_x, PKS_PP, EntF, PP-binding, NAD_binding_4
S7711_02867T0	2426	PKS, PKS_AT, PKS_DH, enoyl_red, KR_FAS_SDR_x, PP-binding
S7711_03648T0	2471	PKS, PKS_AT, PKS_DH, PP-binding, AdoMet_MTases, Aes
S7711_04164T0	3159	PKS, PKS_AT, PKS_DH, AdoMet_MTases, KR_FAS_SDR_x, PKS_PP, NAD_binding_4
S7711_04698T0	2405	PKS, PKS_AT, PKS_DH, enoyl_red, KR_2_SDR_x, PKS_PP
S7711_05782T0	2508	PKS, PKS_AT, PKS_DH, AdoMet_MTases, enoyl_red, KR_2_FAS_SDR_x, PKS_PP
S7711_05813T0	2511	AA-adenyl-dom, PP-binding, PKS, PKS_AT, KR_3_FAS_SDR_x, PKS_PP, NAD_binding_4
S7711_05830T0	2306	PKS, PKS_AT, PKS_DH, enoyl_red, KR_2_FAS_SDR_x, PKS_PP
S7711_05843T0	2859	PKS, PKS_AT, PKS_DH, AdoMet_MTases, KR_FAS_SDR_x, PKS_PP, NAD_binding_4
S7711_05932T0	2232	PKS, PKS_AT, PP-binding, PKS_PP, Aes
S7711_06085T0	3227	PKS, PKS_AT, PKS_DH, Methyltransf_23, enoyl_red, KR_2_SDR_x, PKS_PP
S7711_06125T0	2541	PKS, PKS_AT, PKS_DH, AdoMet_MTases, enoyl_red, KR_FAS_SDR_x, PKS_PP
S7711_06263T0	4150	PKS, PKS_AT, PKS_DH, AdoMet_MTases, KR_FAS_SDR_x, PKS_PP, HxxPF_rpt, AMP-binding, PP-binding, NAD_binding_4
S7711_06489T0	2348	PKS, PKS_AT, PP-binding, PP-binding, WcaG
S7711_06490T0	2459	PKS, PKS_AT, PKS_DH, enoyl_red, KR_2_SDR_x, PKS_PP
S7711_06506T0	3185	PKS, PKS_AT, PKS_DH, AdoMet_MTases, enoyl_red, KR_2_SDR_x, PKS_PP
S7711_06548T0	3969	PKS, PKS_AT, PKS_DH, AdoMet_MTases, KR_2_FAS_SDR_x, PKS_PP, HxxPF_rpt, AA-adenyl-dom, PP-binding, NAD_binding_4
S7711_07158T0	2582	PKS, PKS_AT, PKS_DH, AdoMet_MTases, enoyl_red, KR_FAS_SDR_x, PKS_PP
S7711_07282T0	2602	PKS, PKS_AT, PP-binding, AdoMet_MTases, NAD_binding_4
S7711_07403T0	2364	PKS, PKS_AT, PKS_DH, Methyltransf_12, enoyl_red, KR_FAS_SDR_x, PKS_PP
S7711_08355T0	2465	PKS, PKS_AT, PKS_DH, AdoMet_MTases, enoyl_red, KR_2_FAS_SDR_x, PKS_PP
S7711_09123T0	2141	PKS, PKS_AT, PP-binding, PP-binding, Abhydrolase_6
S7711_09363T0	2595	PKS, PKS_AT, PP-binding, AdoMet_MTases, NAD_binding_4
S7711_09508T0	2129	PKS, PKS_AT, PKS_DH, MDR, KR_2_SDR_x, PKS_PP
S7711_09644T0	2450	PKS, PKS_AT, PKS_DH, enoyl_red, KR_FAS_SDR_x, PKS_PP
S7711_09751T0	2383	PKS, PKS_AT, PKS_DH, Methyltransf_23, enoyl_red, KR_FAS_SDR_x, PKS_PP
S7711_10130T0	1802	PKS, PKS_AT, PP-binding

## Sheet: pks-nrps-tc
STRAIN	TOTAL	PKS	NRPS	TERPENE CYCLASE
S40285	49	28	8	13
S40288	63	35	9	19
S40293	65	37	10	18
S7711	63	36	11	16
