# Supplementary material for: Comparative genome sequencing reveals chemotype-specific gene clusters in the toxigenic black mold Stachybotrys
Source: BMC Genomics. 2014 Jul 12;15(1):590. doi: 10.1186/1471-2164-15-590 (PMC4117958; doi:10.1186/1471-2164-15-590)
Supplement: Supplementary file 3 — Additional file 3: Secondary metabolite biosynthesis gene clusters in the four Stachybotrys assemblies. This file lists all secondary metabolite biosynthesis gene clusters predicted by antiSMASH. For each cluster, columns include parent sequence name, cluster number, type of predicted metabolite product, and start and end coordinates. (XLSX 20 KB) [file 12864_2013_6290_MOESM3_ESM.xlsx]

## Sheet: S40285
sequence	cluster	type	start	end
scaffold18	1	Nrps	67605	129915
scaffold50	2	Terpene	40291	61425
scaffold74	3	T3pks	1	11196
scaffold104	4	Terpene	11409	33244
scaffold175	5	T1pks	101298	148901
scaffold175	6	Terpene	149738	174708	CAC
scaffold239	7	Terpene	101621	123588
scaffold315	8	T1pks	3398	37972
scaffold332	9	Terpene-t1pks	16049	54761
scaffold432	10	T1pks	10775	49000
scaffold505	11	Other	30377	74448
scaffold527	12	Terpene	6951	26445
scaffold618	13	Terpene-t1pks	1497	45745	CTC
scaffold670	14	T1pks	1	15479
scaffold823	15	Terpene	105662	127270
scaffold905	16	Nrps	7633	71249
scaffold1064	17	Nrps	1	25620
scaffold1114	18	T1pks	1	19683
scaffold1148	19	T1pks	1	22406
scaffold1167	20	Terpene-t1pks	13727	68523
scaffold1211	21	T3pks	1	24797
scaffold1243	22	T1pks	32711	80010
scaffold1279	23	T1pks	1	32573
scaffold1309	24	T1pks	1	27136
scaffold1335	25	Lantipeptide	68339	89555
scaffold1402	26	Terpene	22192	43592
scaffold1412	27	Other	28408	73096
scaffold1495	28	Terpene	53432	74748
scaffold1526	29	T1pks	80789	111999
scaffold1553	30	T3pks	52067	97325
scaffold1568	31	T1pks	1	30519
scaffold1574	32	Nrps	1	45915
scaffold1678	33	Other	5299	29542
scaffold1690	34	T1pks-nrps	125108	187371
scaffold1722	35	Nrps	1	50954
scaffold1731	36	T1pks	1	45971
scaffold1737	37	T1pks	1	35448
scaffold1759	38	T1pks	34527	65940
scaffold1786	39	Nrps	93845	143159
scaffold1796	40	Nrps-t1pks	5556	57761
scaffold1800	41	T1pks	1	31353
scaffold1807	42	Other	139515	167773
scaffold1820	43	T1pks	1	24566
scaffold1829	44	Terpene	39658	62044
scaffold1836	45	Terpene	55006	86030
scaffold1865	46	T1pks	1	36352
scaffold1879	47	Other	1	25557
scaffold1890	48	T1pks	1	27908
C141308	49	T1pks	1	16740
C141508	50	T1pks	1	19044
C141992	51	T1pks	1	26037

## Sheet: S40288
sequence	cluster	type	start	end
scaffold38	1	Terpene	1497	21276
scaffold71	2	Nrps-t1pks	5229	57436
scaffold130	3	T1pks	1	43605
scaffold207	4	T1pks	235545	286174
scaffold255	5	Terpene	8799	30158
scaffold259	6	T1pks	1	36689
scaffold567	7	T1pks	10234	38782
scaffold602	8	T1pks	1	45901
scaffold602	9	T1pks	40936	88471
scaffold605	10	T1pks	1	38418
scaffold828	11	T1pks	23107	69367
scaffold846	12	Terpene	345255	367642
scaffold852	13	T1pks	79532	127526
scaffold854	14	Other	1	39140
scaffold864	15	T1pks	1	27186
scaffold881	16	Terpene	1	20232
scaffold913	17	Other	35218	61783
scaffold914	18	Terpene	58033	75133
scaffold933	19	Terpene	2168	31485
scaffold956	20	Other	105995	141696
scaffold957	21	Terpene	59588	81557
scaffold974	22	T1pks	41912	85867
scaffold987	23	T3pks-t1pks	141491	197967
scaffold1004	24	T3pks	38814	80284
scaffold1005	25	Terpene	1	12584
scaffold1037	26	T1pks	1	37115
scaffold1040	27	Other	54007	96952
scaffold1051	28	T1pks	1	29392
scaffold1053	29	Terpene	15232	36606
scaffold1054	30	Nrps	1	42872
scaffold1055	31	Nrps	100359	155034
scaffold1079	32	Nrps-t1pks	181976	243881
scaffold1083	33	Lantipeptide	5765	26984
scaffold1083	34	T1pks	157827	198801
scaffold1085	35	Nrps	48049	97331
scaffold1092	36	T1pks	48153	95830
scaffold1123	37	T1pks-terpene	45083	106677
scaffold1136	38	T1pks-terpene-nrps	31942	101331
scaffold1154	39	T1pks	31020	59007
scaffold1160	40	Terpene	1	30269
scaffold1161	41	Terpene	58523	80081
scaffold1164	42	T1pks	15843	63991
scaffold1167	43	T1pks	1	46583
scaffold1172	44	Nrps	40611	70276
scaffold1180	45	T1pks	1	43192
scaffold1180	46	T1pks	45765	69168
scaffold1212	47	T1pks-terpene	33720	98397
scaffold1221	48	T1pks-terpene-nrps	1	51681
scaffold1224	49	Nrps	1	61171
scaffold1224	50	T1pks	108836	158627
scaffold1225	51	Other	15588	60435
scaffold1226	52	T1pks	1	35583
scaffold1226	53	T1pks-terpene	69016	119784
scaffold1226	54	Phosphonate	107340	140289
scaffold1227	55	T1pks-terpene	33683	87817	CTC
C38530	56	T1pks	1	7477
C40946	57	T1pks	1	33744
sscaf1	58	T1pks	16363	63968	CAC
sscaf1	59	Terpene	64420	85454
sscaf1	60	Terpene	96451	117928

## Sheet: S40293
sequence	cluster	type	start	end
scaffold22	1	T1pks	60258	110049
scaffold22	2	Terpene	113626	134729
scaffold22	3	Terpene	142028	164246
scaffold28	4	Nrps-terpene-t1pks	352791	425918
scaffold54	5	Other	1	26920
scaffold70	6	T1pks	23706	61808
scaffold82	7	T4pks	10310	51358
scaffold82	8	T1pks	56436	103994
scaffold82	9	T1pks	101175	148710
scaffold82	10	Terpene-t1pks	262677	317363
scaffold94	11	Terpene	40222	61427
scaffold112	12	Nrps	83372	128869
scaffold155	13	T1pks	1	44766	SC1
scaffold321	14	Nrps	48755	113456
scaffold335	15	T1pks-terpene-nrps	1	57497
scaffold342	16	Terpene	1	20521
scaffold479	17	T3pks	162808	204278
scaffold488	18	Nrps-t1pks	187489	239696
scaffold571	19	Nrps	13115	76169
scaffold619	20	Nrps	9166	57028
scaffold635	21	Phosphonate	1	35971
scaffold635	22	Terpene-t1pks	33791	74559
scaffold706	23	Terpene-t1pks	17609	69203
scaffold706	24	T1pks	271505	319372
scaffold902	25	T1pks	1	23530	SC2
scaffold996	26	Terpene	1	14229
scaffold1023	27	Terpene	1	3794
scaffold1087	28	Other	1	28159
scaffold1087	29	T1pks-terpene	495637	546257
scaffold1087	30	T1pks	559963	608121
scaffold1090	31	Terpene	298165	326796
scaffold1115	32	T1pks	41110	87850
scaffold1179	33	T1pks	1	43631
scaffold1179	34	T1pks	205154	253305
scaffold1206	35	T1pks	122310	170114
scaffold1284	36	T1pks	1	43957
scaffold1309	37	Nrps	66017	115299
scaffold1311	38	T4pks	64169	92386
scaffold1361	39	T1pks	68510	124609
scaffold1361	40	T1pks	127102	171327
scaffold1367	41	T1pks	27928	75923
scaffold1378	42	Terpene	411046	433015
scaffold1386	43	T1pks	124358	171917
scaffold1406	44	T1pks-t3pks	1	39181
scaffold1418	45	T1pks	37609	84907
scaffold1430	46	Terpene	163522	185081
scaffold1431	47	Other	425933	452826
scaffold1434	48	Lantipeptide	4591	25810
scaffold1434	49	T1pks	156725	204322
scaffold1437	50	Other	5635	49489
scaffold1474	51	Terpene	1	18289
scaffold1490	52	Nrps	1	41935
scaffold1492	53	T1pks-nrps	234553	296457
scaffold1518	54	T1pks	1	27985
scaffold1540	55	Terpene	93502	115889
scaffold1556	56	T1pks	71895	121825
scaffold1559	57	T3pks	1	8728
scaffold1580	58	Other	1	22747
scaffold1583	59	T1pks	1	40291
C65595	60	T1pks	1	7457
C66023	61	T1pks	1	9421
C67257	62	T1pks	1	19196
sscaf1	63	T1pks-terpene	66075	115772	CTC, SC3

## Sheet: S7711
sequence	cluster	type	start	end
scaffold30	1	T1pks	163723	211021
scaffold50	2	T1pks	1	12207
scaffold103	3	T1pks	1	41323
scaffold103	4	T1pks	43779	93902
scaffold137	5	T1pks	18374	66525
scaffold234	6	T1pks	1	46745	SC1
scaffold340	7	T1pks	21321	71251
scaffold382	8	Nrps	159232	223933
scaffold528	9	Nrps	13122	76176
scaffold528	10	T1pks	123619	173410
scaffold528	11	Terpene	176983	198086
scaffold528	12	Terpene	204816	228092
scaffold565	13	Nrps-terpene-t1pks	1869	73355
scaffold644	14	T1pks	1	36437
scaffold682	15	T3pks	1	8782
scaffold684	16	Nrps-t1pks	63459	116631
scaffold684	17	T1pks	119776	143081
scaffold700	18	Terpene	101414	122548
scaffold717	19	Other	132544	176398
scaffold727	20	Other	150991	193933
scaffold727	21	T1pks-terpene	662913	713533
scaffold727	22	T1pks	727242	775400
scaffold727	23	T1pks-terpene	806832	857600
scaffold746	24	T1pks	23270	58012
scaffold826	25	Nrps-t1pks	76775	128982
scaffold837	26	Terpene	67032	88237
scaffold961	27	T1pks	120730	159312
scaffold968	28	Other	49972	94817
scaffold1032	29	T1pks	124661	172220
scaffold1062	30	Nrps	194384	242246
scaffold1075	31	T1pks	811	44782
scaffold1164	32	T1pks	55753	103619
scaffold1164	33	T3pks-t1pks	374112	415097
scaffold1167	34	T1pks	1	27153
scaffold1185	35	Terpene	27318	48541
scaffold1186	36	T1pks	205379	231939
scaffold1196	37	Lantipeptide	300917	322136
scaffold1196	38	T1pks	453110	500707
scaffold1199	39	T1pks	80202	128007
scaffold1204	40	T1pks	3290	51284
scaffold1209	41	Terpene	57181	78739
scaffold1217	42	Other	77482	108070
scaffold1218	43	Terpene	37517	59486
scaffold1222	44	Terpene	93399	117041
scaffold1235	45	T3pks	111061	152531
scaffold1256	46	Nrps	7518	60215
scaffold1258	47	T1pks	1	23401	SC2
scaffold1265	48	Terpene-t1pks	1	43062
scaffold1280	49	Other	1	26893
scaffold1289	50	T1pks	28497	76032
scaffold1289	51	T1pks	74870	122194
scaffold1289	52	T1pks	127398	163316
scaffold1303	53	Phosphonate	14447	43830
scaffold1336	54	T1pks-nrps	234451	296355
scaffold1361	55	T1pks-terpene	150751	215427
scaffold1363	56	T1pks-terpene-nrps	176185	241085
scaffold1368	57	Nrps	128370	177652
scaffold1380	58	Terpene	16874	38306
scaffold1385	59	T1pks-terpene	56465	106167	CTC, SC3
C49449	60	T1pks	1	7458
