# Supplementary material for: Comparative genome sequencing reveals chemotype-specific gene clusters in the toxigenic black mold Stachybotrys
Source: BMC Genomics. 2014 Jul 12;15(1):590. doi: 10.1186/1471-2164-15-590 (PMC4117958; doi:10.1186/1471-2164-15-590)
Supplement: Supplementary file 4 — Additional file 4: Summary of genes in CTC and SC3. For each gene ortholog in each strain, the columns show the following data: gene symbol if assigned; transcript ID; contig or scaffold in which the gene is found; one-based coordinates; length of the gene in nt; strand designation on the contig or scaffold; number of exons; length of putative product in aa; whether the gene was identified as part of a chemotype-specific locus by the custom method based on genome alignment and ortholog analysis; whether the gene was identified as part of an SMB cluster by antiSMASH; whether the gene was identified as part of an SMB cluster by SMURF; and the Stachybotrys strains with orthologs, as identified by OrthoMCL: either specific strain names, 40285 and 40288 (“atranone”), 40293 and 7711 (“satra”), or all four strains (“4xStachy”). (XLSX 18 KB) [file 12864_2013_6290_MOESM4_ESM.xlsx]

## Sheet: Sheet1
S40285
symbol	txid	seqid	start	end	nts	strand	exons	aas	manual	antismash	smurf	orthologs
	S40285_07714T0	scaffold618	44479	45585	1107	-	3	309	no	yes	no	4xStachy
	S40285_07713T0	scaffold618	42210	43325	1116	-	3	330	no	yes	no	4xStachy
	S40285_07712T0	scaffold618	41336	42103	768	+	1	255	no	yes	no	4xStachy
TRI4	S40285_07711T0	scaffold618	37315	39166	1852	-	5	547	yes	yes	yes	4xStachy
TRI3	S40285_07710T0	scaffold618	34435	36338	1904	-	5	524	yes	yes	yes	4xStachy
TRI10	S40285_07709T0	scaffold618	30231	31580	1350	-	2	407	yes	yes	yes	4xStachy
TRI6	S40285_07708T0	scaffold618	27779	28612	834	+	1	277	yes	yes	yes	4xStachy
TRI17	S40285_07707T0	scaffold618	18505	25639	7135	+	2	2354	yes	yes	yes	4xStachy
TRI18	S40285_07706T0	scaffold618	15684	17606	1923	-	5	541	yes	yes	yes	4xStachy
TRI11	S40285_07705T0	scaffold618	13709	15251	1543	+	2	494	yes	yes	yes	4xStachy
TRI5	S40285_07704T0	scaffold618	11497	12722	1226	-	2	383	yes	yes	no	4xStachy
TRI14	S40285_07703T0	scaffold618	9070	10236	1167	+	2	367	yes	yes	no	4xStachy
	S40285_07702T0	scaffold618	5547	7256	1710	-	4	306	no	yes	no	S40285
	S40285_07701T0	scaffold618	2902	3369	468	+	2	136	no	yes	no	S40285
S40288
symbol	txid	seqid	start	end	nts	strand	exons	aas	manual	antismash	smurf	orthologs
	S40288_05511T0	scaffold1227	8388	10350	1963	+	2	635	no	no	yes	4xStachy
	S40288_05512T0	scaffold1227	10509	11944	1436	-	5	399	no	no	yes	4xStachy
	S40288_05513T0	scaffold1227	12352	13947	1596	+	4	473	no	no	yes	4xStachy
	S40288_05514T0	scaffold1227	14530	15733	1204	-	5	308	no	no	yes	4xStachy
	S40288_05515T0	scaffold1227	16627	19288	2662	+	9	706	no	no	yes	4xStachy
	S40288_05516T0	scaffold1227	20177	22724	2548	-	2	829	no	no	yes	4xStachy
	S40288_05517T0	scaffold1227	23504	26183	2680	+	2	870	no	no	yes	4xStachy
	S40288_05518T0	scaffold1227	28131	29641	1511	+	4	447	no	no	yes	4xStachy
	S40288_05519T0	scaffold1227	30210	31787	1578	-	3	490	no	no	yes	4xStachy
	S40288_05520T0	scaffold1227	33876	34987	1112	+	2	349	no	yes	yes	4xStachy
	S40288_05521T0	scaffold1227	36192	37307	1116	+	3	330	no	yes	yes	4xStachy
	S40288_05522T0	scaffold1227	37415	38182	768	-	1	255	no	yes	yes	4xStachy
TRI4	S40288_05523T0	scaffold1227	40143	41991	1849	+	5	526	yes	yes	yes	4xStachy
TRI3	S40288_05524T0	scaffold1227	42971	44876	1906	+	5	524	yes	yes	yes	4xStachy
TRI10	S40288_05525T0	scaffold1227	47747	49097	1351	+	2	422	yes	yes	yes	4xStachy
TRI6	S40288_05526T0	scaffold1227	50693	51526	834	-	1	277	yes	yes	yes	4xStachy
TRI17	S40288_05527T0	scaffold1227	53683	60474	6792	-	2	2354	yes	yes	yes	4xStachy
TRI18	S40288_05528T0	scaffold1227	61720	63639	1920	+	5	541	yes	yes	yes	4xStachy
TRI11	S40288_05529T0	scaffold1227	64075	65616	1542	-	2	494	yes	yes	yes	4xStachy
TRI5	S40288_05530T0	scaffold1227	66591	67817	1227	+	2	383	yes	yes	no	4xStachy
TRI14	S40288_05531T0	scaffold1227	69080	70246	1167	-	2	367	yes	yes	no	4xStachy
	S40288_05532T0	scaffold1227	72281	72852	572	-	1	175	no	yes	no	Scha
	S40288_05533T0	scaffold1227	74052	75123	1072	+	2	333	no	yes	no	Scha
	S40288_11033T0	scaffold1227	78246	79494	1249	-	3	367	no	yes	no	S40288
	S40288_05534T0	scaffold1227	80624	82621	1998	+	4	609	no	yes	no	Scha
	S40288_05535T0	scaffold1227	83329	84648	1320	+	4	387	no	yes	no	4xStachy
	S40288_05536T0	scaffold1227	85441	87568	2128	+	7	591	no	yes	no	4xStachy
S40293
symbol	txid	seqid	start	end	nts	strand	exons	aas	manual	antismash	smurf	orthologs
	S40293_08178T0	sscaf1	39362	40398	1037	+	4	291	no	no	yes	4xStachy
	S40293_08179T0	sscaf1	40914	42876	1963	+	2	635	no	no	yes	4xStachy
	S40293_08180T0	sscaf1	43039	44474	1436	-	5	399	no	no	yes	4xStachy
	S40293_08181T0	sscaf1	44882	46477	1596	+	4	473	no	no	yes	4xStachy
	S40293_08182T0	sscaf1	47061	48264	1204	-	5	308	no	no	yes	4xStachy
	S40293_11245T0	sscaf1	49154	51815	2662	+	8	622	no	no	yes	4xStachy
	S40293_08183T0	sscaf1	52705	55018	2314	-	2	751	no	no	yes	4xStachy
	S40293_08184T0	sscaf1	55807	58485	2679	+	4	833	no	no	yes	4xStachy
	S40293_08185T0	sscaf1	60438	61948	1511	+	4	447	no	no	yes	4xStachy
	S40293_08186T0	sscaf1	62517	64094	1578	-	3	490	no	no	yes	4xStachy
	S40293_08187T0	sscaf1	66183	67294	1112	+	2	349	no	yes	yes	4xStachy
	S40293_08188T0	sscaf1	68500	69615	1116	+	3	330	no	yes	yes	4xStachy
	S40293_08189T0	sscaf1	69723	70490	768	-	1	255	no	yes	yes	4xStachy
TRI4	S40293_08190T0	sscaf1	72451	74299	1849	+	5	526	yes	yes	yes	4xStachy
TRI3	S40293_08191T0	sscaf1	75280	77185	1906	+	5	524	yes	yes	yes	4xStachy
TRI10	S40293_08192T0	sscaf1	80065	81415	1351	+	2	422	yes	yes	yes	4xStachy
TRI6	S40293_08193T0	sscaf1	83011	83844	834	-	1	277	yes	yes	yes	4xStachy
TRI17	S40293_09642T0	sscaf1	86075	93209	7135	-	2	2393	yes	yes	yes	4xStachy
TRI18	S40293_09641T0	sscaf1	94112	96031	1920	+	5	541	yes	yes	yes	4xStachy
TRI11	S40293_09640T0	sscaf1	96467	98008	1542	-	2	494	yes	yes	yes	4xStachy
TRI5	S40293_09639T0	sscaf1	98983	100209	1227	+	2	383	yes	yes	yes	4xStachy
TRI14	S40293_09638T0	sscaf1	101472	102638	1167	-	2	367	yes	yes	yes	4xStachy
SAT17	S40293_09637T0	sscaf1	105160	106567	1408	+	5	387	yes	yes	yes	satra
SAT18	S40293_09636T0	sscaf1	106732	108153	1422	-	4	401	yes	yes	yes	satra
SAT19	S40293_11428T0	sscaf1	109978	110737	760	-	2	230	yes	yes	yes	satra
SAT20	S40293_09635T0	sscaf1	111436	113732	2297	+	4	697	yes	yes	yes	satra
SAT21	S40293_09634T0	sscaf1	113923	115660	1738	-	6	474	yes	yes	yes	satra
S7711
symbol	txid	seqid	start	end	nts	strand	exons	aas	manual	antismash	smurf	orthologs
	S7711_07388T0	scaffold1385	31107	33069	1963	+	2	635	no	no	yes	4xStachy
	S7711_07389T0	scaffold1385	33232	34667	1436	-	5	399	no	no	yes	4xStachy
	S7711_07390T0	scaffold1385	35075	36670	1596	+	4	473	no	no	yes	4xStachy
	S7711_07391T0	scaffold1385	37254	38457	1204	-	5	308	no	no	yes	4xStachy
	S7711_11145T0	scaffold1385	39347	42008	2662	+	8	622	no	no	yes	4xStachy
	S7711_07392T0	scaffold1385	42898	45445	2548	-	2	829	no	no	yes	4xStachy
	S7711_07393T0	scaffold1385	46225	48904	2680	+	2	870	no	no	yes	4xStachy
	S7711_07394T0	scaffold1385	50857	52367	1511	+	4	447	no	no	yes	4xStachy
	S7711_07395T0	scaffold1385	52936	54513	1578	-	3	490	no	no	yes	4xStachy
	S7711_07396T0	scaffold1385	56602	57713	1112	+	2	349	no	yes	yes	4xStachy
	S7711_07397T0	scaffold1385	58919	60034	1116	+	3	330	no	yes	yes	4xStachy
	S7711_07398T0	scaffold1385	60142	60909	768	-	1	255	no	yes	yes	4xStachy
TRI4	S7711_07399T0	scaffold1385	62870	64718	1849	+	5	526	yes	yes	yes	4xStachy
TRI3	S7711_07400T0	scaffold1385	65699	67604	1906	+	5	524	yes	yes	yes	4xStachy
TRI10	S7711_07401T0	scaffold1385	70495	71845	1351	+	2	422	yes	yes	yes	4xStachy
TRI6	S7711_07402T0	scaffold1385	73441	74274	834	-	1	277	yes	yes	yes	4xStachy
TRI17	S7711_07403T0	scaffold1385	76465	83599	7135	-	2	2364	yes	yes	yes	4xStachy
TRI18	S7711_07404T0	scaffold1385	84502	86421	1920	+	5	541	yes	yes	yes	4xStachy
TRI11	S7711_07405T0	scaffold1385	86857	88398	1542	-	2	494	yes	yes	yes	4xStachy
TRI5	S7711_07406T0	scaffold1385	89373	90599	1227	+	2	383	yes	yes	yes	4xStachy
TRI14	S7711_07407T0	scaffold1385	91862	93028	1167	-	2	367	yes	yes	yes	4xStachy
SAT17	S7711_07408T0	scaffold1385	95550	96960	1411	+	5	385	yes	yes	yes	satra
SAT18	S7711_07409T0	scaffold1385	97122	98543	1422	-	4	401	yes	yes	yes	satra
SAT19	S7711_11146T0	scaffold1385	100367	101126	760	-	2	230	yes	yes	yes	satra
SAT20	S7711_07410T0	scaffold1385	101825	104121	2297	+	3	712	yes	yes	yes	satra
SAT21	S7711_07411T0	scaffold1385	104309	106045	1737	-	6	474	yes	yes	yes	satra
