# Supplementary material for: Comparative genome sequencing reveals chemotype-specific gene clusters in the toxigenic black mold Stachybotrys
Source: BMC Genomics. 2014 Jul 12;15(1):590. doi: 10.1186/1471-2164-15-590 (PMC4117958; doi:10.1186/1471-2164-15-590)
Supplement: Supplementary file 5 — Additional file 5: Summary of genes in the two atranone-specific clusters of strains 40288 and 40285. For description of file, see caption of Additional file 4. (XLSX 15 KB) [file 12864_2013_6290_MOESM5_ESM.xlsx]

## Sheet: cac
S40285
symbol	txid	seqid	start	end	nts	strand	exons	aas	manual	antismash	smurf	orthologs
	S40285_03317T0	scaffold175	74325	78892	4568	+	13	979	no	no	yes	4xStachy
	S40285_10094T0	scaffold175	79929	81231	1303	+	2	418	no	no	yes	4xStachy
	S40285_03318T0	scaffold175	81831	83672	1842	-	4	558	no	no	yes	4xStachy
	S40285_03319T0	scaffold175	84382	85281	900	+	1	299	no	no	yes	4xStachy
	S40285_03320T0	scaffold175	85795	86546	752	-	2	218	no	no	yes	4xStachy
	S40285_03321T0	scaffold175	86997	87988	992	+	3	293	no	no	yes	4xStachy
	S40285_03322T0	scaffold175	89640	89984	345	+	1	114	no	no	yes	4xStachy
	S40285_03323T0	scaffold175	91817	96340	4524	-	6	1269	no	no	yes	4xStachy
	S40285_03324T0	scaffold175	98259	100781	2523	+	4	787	no	no	yes	4xStachy
	S40285_03325T0	scaffold175	100961	102322	1362	-	3	419	no	no	yes	4xStachy
	S40285_03326T0	scaffold175	105382	106452	1071	+	2	328	no	yes	yes	4xStachy
ATR1	S40285_10095T0	scaffold175	109404	110108	705	+	1	234	yes	yes	yes	atranone
ATR2	S40285_03327T0	scaffold175	111369	113264	1896	-	6	540	yes	yes	yes	atranone
ATR3	S40285_03328T0	scaffold175	114077	116113	2037	+	7	478	yes	yes	yes	atranone
ATR4	S40285_03329T0	scaffold175	116853	118590	1738	-	4	524	yes	yes	yes	atranone
ATR5	S40285_03330T0	scaffold175	119648	120591	944	-	2	297	yes	yes	yes	atranone
ATR6	S40285_03331T0	scaffold175	121298	128901	7604	+	6	2391	yes	yes	yes	atranone
ATR7	S40285_03332T0	scaffold175	129658	130717	1060	+	3	320	yes	yes	yes	atranone
ATR8	S40285_03333T0	scaffold175	131478	133405	1928	+	2	625	yes	yes	yes	atranone
ATR9	S40285_03334T0	scaffold175	134182	135143	962	+	2	253	yes	yes	yes	atranone
ATR10	S40285_03335T0	scaffold175	135906	136837	932	+	3	276	yes	yes	yes	atranone
ATR11	S40285_10096T0	scaffold175	137207	137661	455	-	2	133	yes	yes	yes	atranone
ATR12	S40285_03336T0	scaffold175	138691	140062	1372	+	4	391	yes	yes	yes	atranone
ATR13	S40285_03337T0	scaffold175	140684	141949	1266	-	3	381	yes	yes	yes	atranone
ATR14	S40285_03338T0	scaffold175	143275	144929	1655	+	5	423	yes	yes	yes	atranone
	S40285_03339T0	scaffold175	146806	148617	3689	-			no	yes	no	atranone, S40293
S40288
symbol	txid	seqid	start	end	nts	strand	exons	aas	manual	antismash	smurf	orthologs
	S40288_08277T0	sscaf1	1076	1827	752	-	2	222	no	no	yes	4xStachy
	S40288_08276T0	sscaf1	2275	3594	1320	+	1	439	no	no	yes	4xStachy
	S40288_08275T0	sscaf1	3968	8498	4531	-	5	1271	no	no	yes	4xStachy
	S40288_08274T0	sscaf1	10440	12929	2490	+	4	748	no	no	yes	4xStachy
	S40288_08273T0	sscaf1	13135	14495	1361	-	3	419	no	no	yes	4xStachy
	S40288_08272T0	sscaf1	17565	22349	4785	+	4	1213	no	yes	yes	4xStachy
ATR1	S40288_11365T0	sscaf1	24509	25213	705	+	1	234	yes	yes	yes	atranone
ATR2	S40288_08271T0	sscaf1	26458	28354	1897	-	7	408	yes	yes	yes	atranone
ATR3	S40288_08270T0	sscaf1	29169	31175	2007	+	6	468	yes	yes	yes	atranone
ATR4	S40288_08269T0	sscaf1	31926	33661	1736	-	4	524	yes	yes	yes	atranone
ATR5	S40288_08268T0	sscaf1	34721	35733	1013	-	2	297	yes	yes	yes	atranone
ATR6	S40288_08267T0	sscaf1	36363	43968	7606	+	6	2439	yes	yes	yes	atranone
ATR7	S40288_08266T0	sscaf1	44684	45741	1058	+	3	320	yes	yes	yes	atranone
ATR8	S40288_11812T0	sscaf1	46497	48430	1934	+	2	625	yes	yes	yes	atranone
ATR9	S40288_11813T0	sscaf1	49213	50173	986	+	2	253	yes	yes	yes	atranone
ATR10	S40288_08264T0	sscaf1	50924	51855	932	+	3	276	yes	yes	yes	atranone
ATR11	S40288_11364T0	sscaf1	52277	52730	454	-	2	133	yes	yes	yes	atranone
ATR12	S40288_11814T0	sscaf1	53752	55120	1366	+	6	383	yes	yes	yes	atranone
ATR13	S40288_07372T0	sscaf1	55820	57085	1266	-	3	381	yes	yes	yes	atranone
ATR14	S40288_07371T0	sscaf1	58416	60118	1703	+	4	461	yes	yes	yes	atranone
	S40288_07370T0	sscaf1	60939	62681	2564	-	1		no	yes	no	atranone, S40293

## Sheet: ac2
S40285
symbol	txid	seqid	start	end	nts	strand	exons	aas	manual	antismash	smurf
	S40285_08758T0	scaffold407	16428	16868	441	+	1	146	yes	no	no
	S40285_10666T0	scaffold407	13746	14527	782	+	2	228	yes	no	no
	S40285_08757T0	scaffold407	11480	13216	1737	-	1	578	yes	no	no
	S40285_08756T0	scaffold407	8945	10568	1624	-	4	475	yes	no	no
	S40285_08755T0	scaffold407	7525	7959	435	+	1	144	yes	no	no
	S40285_10665T0	scaffold407	5193	6575	1383	-	1	460	yes	no	no
S40288
symbol	txid	seqid	start	end	nts	strand	exons	aas	manual	antismash	smurf
	S40288_09035T0	scaffold123	2926	3366	441	-	1	146	yes	no	no
	S40288_11459T0	scaffold123	5271	6052	782	-	2	228	yes	no	no
	S40288_09036T0	scaffold123	6584	8320	1737	+	1	578	yes	no	no
	S40288_09037T0	scaffold123	9232	10855	1624	+	4	470	yes	no	no
	S40288_09038T0	scaffold123	11841	12275	435	-	1	144	yes	no	no
	S40288_11460T0	scaffold123	13238	14620	1383	+	1	460	yes	no	no
