# Supplementary material for: Comparative genome sequencing reveals chemotype-specific gene clusters in the toxigenic black mold Stachybotrys
Source: BMC Genomics. 2014 Jul 12;15(1):590. doi: 10.1186/1471-2164-15-590 (PMC4117958; doi:10.1186/1471-2164-15-590)
Supplement: Supplementary file 6 — Additional file 6: Summary of genes in satratoxin chemotype-specific clusters SC1 and SC2 of strains 40293 and 7711. For description of file, see caption of Additional file 4. (XLSX 16 KB) [file 12864_2013_6290_MOESM6_ESM.xlsx]

## Sheet: sc1
S40293
symbol	txid	seqid	start	end	nts	strand	exons	aas	manual	antismash	smurf	orthologs
SAT1	S40293_09311T0	scaffold155	39727	40611	885	-	1	294	yes	yes	no	satra
SAT2	S40293_09310T0	scaffold155	37221	38352	1132	+	2	354	yes	yes	no	satra
SAT3	S40293_09309T0	scaffold155	35770	36637	868	-	2	271	yes	yes	no	satra
SAT4	S40293_09308T0	scaffold155	34433	35370	938	+	3	268	yes	yes	no	satra
SAT5	S40293_09307T0	scaffold155	31660	33051	1392	-	1	463	yes	yes	no	satra
SAT6	S40293_09306T0	scaffold155	29341	30798	1458	-	1	485	yes	yes	no	satra
SAT7	S40293_09305T0	scaffold155	27330	28742	1413	-	1	470	yes	yes	yes	satra
SAT8	S40293_09304T0	scaffold155	18429	26371	7943	-	3	2602	yes	yes	yes	satra
SAT9	S40293_09303T0	scaffold155	17301	18228	928	+	2	208	yes	yes	no	satra
SAT10	S40293_09302T0	scaffold155	10614	17099	6486	+	7	1906	yes	yes	no	satra
	S40293_09301T0	scaffold155	5703	9394	3692	-	5	1061	no	yes	no	satra
	S40293_09300T0	scaffold155	4464	5531	1068	+	1	355	no	yes	no	satra, S40288
	S40293_09299T0	scaffold155	904	1677	774	-	4	200	no	yes	no	satra, S40288
S7711
symbol	txid	seqid	start	end	nts	strand	exons	aas	manual	antismash	smurf	orthologs
	S7711_11135T0	scaffold234	3363	4468		-	4	180	no	yes	no	S7711
SAT1	S7711_07275T0	scaffold234	4565	5449	885	+	1	294	yes	yes	no	satra
SAT2	S7711_07276T0	scaffold234	6823	7954	1132	-	2	354	yes	yes	no	satra
SAT3	S7711_07277T0	scaffold234	8538	9405	868	+	2	271	yes	yes	no	satra
SAT4	S7711_07278T0	scaffold234	9805	10742	938	-	3	268	yes	yes	no	satra
SAT5	S7711_07279T0	scaffold234	12124	13515	1392	+	1	463	yes	yes	no	satra
SAT6	S7711_07280T0	scaffold234	14377	15834	1458	+	1	485	yes	yes	no	satra
SAT7	S7711_07281T0	scaffold234	16432	17844	1413	+	1	470	yes	yes	yes	satra
SAT8	S7711_07282T0	scaffold234	18803	26745	7943	+	3	2602	yes	yes	yes	satra
SAT9	S7711_07283T0	scaffold234	26946	27873	928	-	2	208	yes	yes	yes	satra
SAT10	S7711_07284T0	scaffold234	28075	34560	6486	-	6	1930	yes	yes	yes	satra
	S7711_07285T0	scaffold234	35780	39471	4912	+	5	1061	no	yes	yes	satra
	S7711_07286T0	scaffold234	39643	40710	1240	-	1	355	no	yes	yes	satra, S40288
	S7711_07287T0	scaffold234	42553	42854	2145	-	2	70	no	yes	yes	S7711
	S7711_07288T0	scaffold234	43519	44426	1573	+	5	200	no	yes	yes	satra, S40288
	S7711_07289T0	scaffold234	45873	50221	4349	+	4	1391	no	no	yes	satra, S40288
	S7711_07290T0	scaffold234	51630	53009	1380	+	1	459	no	no	yes	satra, S40288
	S7711_07291T0	scaffold234	53978	54930	953	+	2	294	no	no	yes	satra, S40288
	S7711_07292T0	scaffold234	55627	56598	972	-	2	308	no	no	yes	satra, S40288
	S7711_11136T0	scaffold234	57649	58053	405	+	1	134	no	no	yes	satra, S40288
	S7711_07293T0	scaffold234	58253	59248	996	-	1	331	no	no	yes	satra, S40288

## Sheet: sc2
S40293
symbol	txid	seqid	start	end	nts	strand	exons	aas	manual	as	smurf	orthologs
SAT11	S40293_09816T0	scaffold902	890	2752	1863	+	5	526	yes	yes	yes	satra
SAT12	S40293_09817T0	scaffold902	4416	6353	1938	-	5	560	yes	yes	yes	satra
SAT13	S40293_09818T0	scaffold902	7105	14326	7222	+	2	2383	yes	yes	yes	satra
SAT14	S40293_09819T0	scaffold902	15184	16551	1368	-	1	455	yes	yes	yes	satra
SAT15	S40293_11463T0	scaffold902	17026	17530	505	+	2	153	yes	yes	yes	satra
SAT16	S40293_09820T0	scaffold902	20208	20759	552	+	3	128	yes	yes	yes	satra
S7711
symbol	txid	seqid	start	end	nts	strand	exons	aas	manual	as	smurf	orthologs
SAT11	S7711_09749T0	scaffold1258	773	2635	1863	+	5	526	yes	yes	yes	satra
SAT12	S7711_09750T0	scaffold1258	4299	6275	1977	-	5	573	yes	yes	yes	satra
SAT13	S7711_09751T0	scaffold1258	6988	14209	7222	+	2	2383	yes	yes	yes	satra
SAT14	S7711_09752T0	scaffold1258	15067	16434	1368	-	1	455	yes	yes	yes	satra
SAT15	S7711_11460T0	scaffold1258	16909	17413	505	+	2	153	yes	yes	yes	satra
SAT16	S7711_09753T0	scaffold1258	19785	20626	842	+	4	184	yes	yes	yes	satra

## Sheet: sc4
S40293
symbol	txid	seqid	start	end	nts	strand	exons	aas	manual	antismash	smurf
	S40293_09758T0	scaffold175	16890	18812	1923	+	4	580	yes	no	no
	S40293_11449T0	scaffold175	11185	14240	3056	+	6	832	yes	no	no
	S40293_11448T0	scaffold175	9885	10637	753	-	2	233	yes	no	no
	S40293_09757T0	scaffold175	8208	9590	1383	+	1	460	yes	no	no
S7711
symbol	txid	seqid	start	end	nts	strand	exons	aas	manual	antismash	smurf
	S7711_11478T0	scaffold1191	3725	4357	633	-	1	210	yes	no	no
	S7711_11479T0	scaffold1191	4576	7999	3424	-	3	828	yes	no	no
	S7711_11480T0	scaffold1191	8547	9299	753	+	2	233	yes	no	no
	S7711_09826T0	scaffold1191	9594	10976	1383	-	1	460	yes	no	no
